# Supplementary material for: Effects of Orally Delivered Double-Stranded RNA of Trehalose-6-Phosphate Synthase on the Population of Frankliniella occidentalis
Source: Insects. 2025 Jun 10;16(6):614. doi: 10.3390/insects16060614 (PMC12193368; doi:10.3390/insects16060614)
Supplement: Supplementary file 1 [file insects-16-00614-s001.zip]

Archive with 1 entries (1 files):
- insects-3655619-supplementary.pdf
